# Supplementary material for: Recombinant Production and Characterization of a New Toxin from Cryptops iheringi Centipede Venom Revealed by Proteome and Transcriptome Analysis
Source: Toxins (Basel). 2021 Dec 2;13(12):858. doi: 10.3390/toxins13120858 (PMC8704451; doi:10.3390/toxins13120858)
Supplement: Supplementary file 1 [file toxins-13-00858-s001.zip]

Archive with 2 entries (2 files):
- toxins-1434632-supplementary.pdf
- toxins-1434632-supplementary-Table S1.xlsx
