# Supplementary material for: Recombinant Production and Characterization of a New Toxin from Cryptops iheringi Centipede Venom Revealed by Proteome and Transcriptome Analysis
Source: Toxins (Basel). 2021 Dec 2;13(12):858. doi: 10.3390/toxins13120858 (PMC8704451; doi:10.3390/toxins13120858)
Supplement: Supplementary file 1 [file toxins-13-00858-s001.zip › toxins-1434632-supplementary-Table S1.xlsx]

## Sheet: Planilha1
Table S1. Cryptops iheringi transcriptome data, referring to table 3 of the article "Recombinant production and characterization of a new toxin from Cryptops iheringi centipede venom revealed by proteome and transcriptome analysis"
Sequence ID	nucleotide sequence	predicted protein sequence
Ciheringi01366 NODE_1376_length_4133_cov_63.8575_g1003_i0	TGGATTTTTTATTTTCAAACTGATTTTACAACATGTATAATAGAGAATAGAACTTGATCTACTGGAAGTCCGAGTAAAGAAATGCATTCAATGAAAAATGTATGTTTTAACAAAACGAATAAAAACATTTAATTCCACTGTTCTTCACTTTAATTTGATTTTTTTTTCTATTATGGTCGTTTATCATTCTTATTGATATGGGACGTAGTGATTATTCTACTGAATAACTATGAGTAAATTGTGATGCATCTTCATAATGAGTTCCATCAGCACCTTCAAACTCATTTAAGGTTTCTCCATCAAAATTGCCACAGAGACCATATTGTTTACCACGATAGAAGTTAGATACTCCAATAACGCTGTTCACACCGTCATAGTAGATGAATATGCTGTAGTATT…	CQYRPHFFYSSLQGYKCTQCEQENFKPLRSTAVVGYTLKGNRESYVIEKILASGSLAITPFSTNGQSVLSVVNQTLTLNRIESLYAIEDQGKLVDHNCLHYRFNNDKRDYQNVDLKAAHYYDRVFDEDRSNRLEKANSLYKELETELSTHQAEVSRYIPKFVNILSTFDYDDFETFYGKTVLVGKLHSASFYLLETLAFVGTNPSLMYQIKAINNNEVDQNIAQKWILKAPFYLKEPSKALIDVSRHEIASSPVVKRSKNIHAVSVMAYGSLLNKACVENVFHPHPAYKKTYVSEEDCKTYVQEIIEQFKQAKTDDLRTIYLRALINANTNEAFDFLVSVVKSEEPKYDQLVRQVAMLGLFYQFNPRHLIKIADASLPIFLDPEEDYVIRIYAFDVLMY…
Ciheringi05450 NODE_5467_length_2247_cov_151.55_g3949_i0	TCAACATTTATTGATCAGTTTTTGTCTATTCGTAATGATGTACAGCTGTGTAAAGAAGATTTAAAGATTCACAGAACGAATCTGAGATGTATCAAACATTTGCGTACCAACGTGTAAAAAAAAAATTAAAGCAAAATTAACAGCCTCTTAACCAAGACGGAATGTTACGTTTACGAACTCTTTTTAACGTTGCCAAGAAACTGGACGCTGATATCGACCGAGTTCTGGTTCTGGGTCTTAAAATCCTCGTAGCTGCTAGAATCGGAATGGCGGTCGAAGGGATAGCCAAACGGACGACGATCCCAGTACCTACCGAGCAAGACGTTACAGTAGCTGGTGGCGTCACCGCAGTGGCAGCTCTCGTCGCTCTCGACCTGGTGGTCATGGTTGTAGCTGGTG…	MSRLTWLLLCALAVTLVTGDKCPKTSDIKAKQQKLNEIIQHVNRPYNTKTPKPQPTHQEEEYFRHHVGHLHPREVFSVFDERYWAEANASLHYLLAAPTFNDFVRAAELLRYYVNEDLFHYVFLVATTHRDDTRGVHLPRVHEVYGDKFFRRDVITQLKLAAIHGEQDVVVNDTSVRQNYRDPFSAVSYYLEDLGLNSHHYHWHVQNSLLWDDEALPTAANAQKDRLGEAFYYMHNQMVNRFDAELLSNHLPRVSPFENWDEPIEEGYSPQLSIDQHQYHYQFRPAHIHLRDLPEMTRNQLNQWRNQILQAIHKKKVVTSDGQKINLHDNPQGTDHGIDVLGHLTQATVQSVNRLLYGNIHSYAHVIAARVADPDSRYDEDYGAMYDVTTSARDPLFYR…
Ciheringi11581 NODE_11611_length_1349_cov_2070.59_g8353_i0	ACGGCGACCACCGAGATCTACACCTCTTTCCCTACACGACGCTCTTCCGATCTGCCATTCCATTTATTTTGCACATGAAAAGTTGCGCATTTGTCAACTTCTTCTAAATGACATCAAAGCGTGTAAAGAACATATTCAGGGGGGAAAAAACGGTTCGAAAGGGTTATCGCCGCGATCTGCCTACAGGCTCAAGAATTCCTTGTCGAGGTTCTTCGTTTCGAAGCCCAGGGTCTTCTTGACGTGCGAAGACCCACTGGCCACCTCGACCTCCGGGAAGGTGAACACGACGCTGTTCTCCTTGAGGTCGTCTACCACGAAGTAGGAGTACACTTTGGCCAGCTCGGTGACCGGCATGAACCATCGCCGGCTGCCTTTGTACGAGTTCTTCAGCTCGAAGCT…	MAAVLLVLVLFCHCALGDQSSDWTNNALPIRLLSASSTRGYFPRGEEVLHEDNDYSHVTLTGSKVSDMNSELEGISRAYMDWYITSAGKELVSRATGSGINHASLDGKLPHENEPKYSYYNVHKSCEDRVPVEVQDEEYMGDESNRVSLWIVNEMSNEFSVSLDMSHEESTSTTTTSSTEGTATASASFSASGFGVTGTVSASGSHQQSDSIGNTTSESTTKAATYSIKVKPSEAIKLTRFMTITKTTTHYERRCHIKGYLSFELKNSYKGSRRWFMPVTELAKVYSYFVVDDLKENSVVFTFPEVEVASGSSHVKKTLGFETKNLDKEFLSL
Ciheringi14246 NODE_14279_length_1130_cov_1173.4_g10367_i0	GTAACATTAAATTGACCAATCCAAACTGATTCGATTTATAATTCTAAACATTCTTTTTATGATCTATGTCAAATTAAAAGCTTCTTCATTGCCCTTACAGTTCACAATAACATTAGTAATTTTAACAAATTGCTTTTACTTTAGATCTAACTTACTTACAATTTCTACCACAGCTGTTTTTTAACCTGCAGTTTAAGTTGTATGAAGTATACAATCTAATTACATAGTTTAGAAAACAGCTCCGTGTGAAACATTGTATGTGGAATTATGTGAAAAAGTAGACATAAAATGAGTCCGATATTAAATTTTAGTTTTTTATTGCATTATGTAAGCGTCAAATAAACCGGTAAAGAAAACTGGAATTGAACGTTTCGGATTACCACGAAAACCACAACAGCC…	PNGGEDQPGCKKKRQLSSIDKKKRAIGCHHSRSTELFDASITTTCPFVAHQCNSNDSLVSGNCNSCGTNGERCARMGYHANEHPNPSGGTDRKFYLLTSDRPPFCVYHYSVDLTLENDVTSDAYLYLTFYGEKTTHSLYFWFEHKGGNSLKNVVGVPHDLGVVNKVEVKITTGWTGTYNPLMVKNIVVEPIDVITQSERAAATKTLCQKTKQAIEKKTPYTFKSSNCH
Ciheringi16405 NODE_16442_length_994_cov_161.331_g12026_i0	TCTAATTAGTAGTGTGCGCTAAGGATGATCAGCCCATCGTGGCACGCAGTTCCACCTATAAAAACATCCATCCGCAACTCGCTATCTTCGCAAGATATACACTGCTGCTCATCACCAACCATGGCCAGCATTCTAACTCTCGCCGTCCTGTCGAGCTTGATCGTCGCTGCGAGCTGCTGCGACTATGCCCAGTTCGGAGCCAACCACACCATGTGCCAGTACAAGGGACACGGTTGCAAGCTACTAGCCAGAGGAGTGACCCAGGAAGGAATCGAGGAGCTCCTCGGAGCTCACAACAAACTTCGACAGAAGGTGGCAAACGGTCGCCAATCTGGACAACCCCCGGCTGCCAACATGAAGAAAGTGCGCTGGAACTCCGAGTTGGCCAAAGTGGCTCAG…	MISPSWHAVPPIKTSIRNSLSSQDIHCCSSPTMASILTLAVLSSLIVAASCCDYAQFGANHTMCQYKGHGCKLLARGVTQEGIEELLGAHNKLRQKVANGRQSGQPPAANMKKVRWNSELAKVAQHWADQCHFQHDLNRRIKKYGYVGQNVYMAWTSQSGTKPKFSRAVERWYGEVTKPGFDPKNIKPFTFTYGTGHYTQAVWATTEEIGCGFTFFTEKKPFHTQLIVCNYGPGGNILTDEMYKRGPACSKCDTVCSKDYKGLCE
Ciheringi21566 NODE_21605_length_761_cov_524.317_g16401_i0	ATCGAATACAATTCTTCGTTTTATTTGATTTCGACCAACGGTCTTCAAACATACATTGTAACAATTTTTAGAAAAACTCCTGATTTTTAAGCTATGAAAGGTAGGCCATGAAAGTACAGATCACCACGGTTACTACGTATACTATGTTGAACGTTATCCATTATTCTGAACGCCATCACGAAGTCCATGTACGTAGGCTGATGAGACGGAGCGAGATGTTTCTGCATCGCTTGCAGGTATGCACCAATGATGTATTTGTCATCCGACGACCTCAGCAGAGCAACGGGCCCTTGCATGAATTCGAATTTTTTGATTTCGAAATGCCACTTCCACCCGAGGTTATGAGAAAAATTTATACTGCTAGCCAAGTGCGTCGTTGGGGCAAACGCAGTCTGTATG…	MITKVVIFVLLPLAVDAVFCFRTIKPISKEDVENLGRKKRSDVEAPFAGLCPLKYPLSCPGTNGISCYSADNECDGVPDCIDGRDEERCYNIQTAFAPTTHLASSINFSHNLGWKWHFEIKKFEFMQGPVALLRSSDDKYIIGAYLQAMQKHLAPSHQPTYMDFVMAFRIMDNVQHSIRSNRGDLYFHGLPFIA
Ciheringi38643 NODE_38689_length_458_cov_1686.85_g32727_i0	TCGACCTCAAAGATTCTAAGCCTACTTGAAGATTCCTCAGACTCAGACCTACCAGTCTTCAGATTATTCTTCAGCAACAAAGATGAAAAACTTTGTCATCATTTCGCTTTCCCTGACGTTTGCGATGATCGCTTTCCGGTGCCTGGAGGCAACCATGTATGAACGTAACCCACCTCTTCAGTGGCTTTACGAAACGAACGAACAACCCAAAGGGGCTATCAGTCCTAAGAACTGCAAAATTCAGTGCCAGACGCTTTTGCGACTTTATAACCAGTGCAATCCTGCGGTGAACAAAAACGAGATCATCGGCGATTGTAAAGCATCCAAAACCCACTGTACCTGCCGAATTAGATTTGACAACAAGTCTCCTGGTCGTCGATAGAGTCTAGCATCTTCACT…	MKNFVIISLSLTFAMIAFRCLEATMYERNPPLQWLYETNEQPKGAISPKNCKIQCQTLLRLYNQCNPAVNKNEIIGDCKASKTHCTCRIRFDNKSPGRR
Ciheringi10323 NODE_10351_length_1472_cov_270.802_g6463_i1	TACAAGGTGACTGGAGTTCAACGTGTGCTCTTCCGATCTTATCTGTTTATTGTTCAACTAAAAGTGGCAATATGTGTAGAGTGGTTGGCTGGCTGCTGTTAGTTTCCGTAGCTGTTGCTTCTGAAGAGCAAGATATTCCACGATCTAAACGTTTATTCGGGCAAGAAAAAACGAAGGTTTGTTTCGACGATTTAGGTTGTTTTGAAAAAGACCGTTTTCGAGACGCCAGATATCGTCCGAATCCGCTTTTACCCAACGCCCCGGATGACGTAAACGCTCATTTTTATCTGAACACCAAAAACGGTAAAACGAACATCACCAACTACAAAACGATGAAAACCATCCCCGTGAAAAGTGGCAAACCTGTCACTTTCATCGTCCACGGTTTCTTGGCTTCAG…	QGDWSSTCALPILSVYCSTKSGNMCRVVGWLLLVSVAVASEEQDIPRSKRLFGQEKTKVCFDDLGCFEKDRFRDARYRPNPLLPNAPDDVNAHFYLNTKNGKTNITNYKTMKTIPVKSGKPVTFIVHGFLASGAANWVTEKFGARYEDMHIIGHSLGSHVAGYAGARLGGKLGRISALDPAEPEFEDTAPHIRLDTTDAKFVDVIHTDASPFRAVYGFGMKNPVGHLDFYPNGGTTQPGCRKKRSLSAQQKKRGAIGGCHHSRATLLYADSLATTCPFIGHECDSYEFFIKGFCNSCGTKGEKCARMGYHANEHPSPHGRGFRKLYLMTADKPPFCLYHYSVEVVLEKKPVKGGELAFTLYGTNNKTHNFKISTKGGSTIMQVTGCPNNLVSVKRLELK…
Ciheringi24930 NODE_24971_length_664_cov_1754_g19450_i0	TCTTTGCTACAAAGTCAGTGTTAAGTGAAGTATTGTACTGACTTACTTGTACGATTGACTTGGTTGTGTCGTTTCTGCTATAATTTCTTGAATAGGCTCTTAAGGTTTTTCATTATAAAAGCTTACTATTGTATCGGTTTTCCTGTTAGTCTAGAAAACCGAACCAAAATGAAGAGTATTTGCGTAGTACTGCTGATCACCTCCCTCGTTTTCATTGGTGTGATAATGGCGAGAGATACACAGACAGAAGACGTTGACATGGGCTGGGAAACAAACAACAAACCTGCCAAAAGTACCGTCAGTGAAGCTGACTGCGTAGCCGAAATTCAGAAAGATACGTTTTACTTTTCTCGATGTGGAAAAGCAAATTCCCTCGTCACTAAAGTAACGTGCAAGGTT…	MKSICVVLLITSLVFIGVIMARDTQTEDVDMGWETNNKPAKSTVSEADCVAEIQKDTFYFSRCGKANSLVTKVTCKVTSNSKKQHFCKCKCTRYRGA
Cryptoxin-1 NODE_19656_length_836_cov_1113.04_g14679_i0	CACGGCAATTCATCTTATTCTATGACCTGCTTTGATTCAGTTCGCGATACCTTGGCTATGGCTGCCATTAAGCTTTCGCTGAGGCTCAACCTCAGAACATGAGCTGACCGCAGAACAACAAAACGACAGAACTGCGAACAATAAAACAACATGAGCAGCCTTTCATGAACAACTTGCTCTCGTTAGAGGCCGATTTTTAATCAACAAAGTTTACAACAAGCCGGTGGTCGAAATCGGAGCATCTCGTTCAGCTGGAAACTTCCGTGCAATGCTTGTAGGTGTATTCCGTGCCGGCATTGAGTCCTGCCTTCACCCACACGTTGACCTCGCACTCCTCGGCGCTCGGCAAAGACACAGCCTCGTTGGCGCATCCCTCGGCACCGCTCTTCTTCGGGGTCA…	MSKLVLLLVFAVASVAWASTIPGGKTDLTQDELSSADLKQHEQPGLVKIKEGKEAANSIVHCVDYDVELVRGKKQVVSGFSYDLILKLTPKKSGAEGCANEAVSLPSAEECEVNVWVKAGLNAGTEYTYKHCTEVSS
Ciheringi05125 NODE_5142_length_2319_cov_66.9024_g3719_i0	CCAAGCAAAAAAAAAAAAAAAAAAAAAAAAAAACAAACCAAAAAAAACCCCCTTTTTTCCCCTTTAAAAATTTTTTTTTTTTTTTTATAATAATTATTTTTTGTTTTTTTTAAATAATTTTTGTGTTGTCTGAACCATTGTCGTGTAGAAAAAAAAATTGAGCTTCTGCCTACAGCAAACAACATCTTCCCTCCTATGCACGATCACAAAGCACATCCAAGAGAGAAAGAGTGAAAACGGAAATGCCGGCTGCTTTGTTGTTTTTTTTACAAACCCGAGATAAAACGCACTTAATATTTGTATAATATATATAGAGTATATATATGTATATCAAAAAAGAACGATCGGGGGGGAAACCGAGAGATCACGTCCCCCTCGAGAAAAAGAAAAAAAAAAAGA…	MSWQDYVDKQLLASKCVTQAAIAGHDGNVWAKSDGFNVNKDELAKVLTSFDDVSILTSSGVKLAGERYIYLSGDEKIIRAKRGKVGVHVMKTKQAMVVALYEDPIQPQQCALVVEKLGDYLVSCGY
